# Supplementary material for: Integrated analysis of single-cell and bulk RNA sequencing data reveals a cellular senescence-related signature in hepatocellular carcinoma
Source: Front Cell Dev Biol. 2024 Jun 3;12:1407428. doi: 10.3389/fcell.2024.1407428 (PMC11180799; doi:10.3389/fcell.2024.1407428)
Supplement: Supplementary file 1 [file Table2.XLSX]

## Sheet: Supplementary Table S1
Type	Data number	Species	Tissue samples	Link	Usage
Bulk RNA-seq	TCGA-LIHC	Human	347 HCC;49 HCC-Adjacent-Normal	http://lifeome.net:809/download/level3/HCCDB15_mRNA_level3.zip	Identification of Prognosis-Associated Genes Related to Hepatocellular Carcinoma Senescence
	ICGC-LIRI-JP	Human	203 HCC;175 HCC-Adjacent-Normal	http://lifeome.net:809/download/level3/HCCDB18_mRNA_level3.zip	Identification of Prognosis-Associated Genes Related to Hepatocellular Carcinoma Senescence
	OEP000321	Human	158 HCC;158 HCC-Adjacent-Normal	http://lifeome.net:809/download/level3/HCCDB25_mRNA_level3.zip	Identification of Prognosis-Associated Genes Related to Hepatocellular Carcinoma Senescence
	GSE148355	Human	48 HCC;59 HCC-Adjacent-Normal/Healthy	http://lifeome.net:809/download/level3/HCCDB30_mRNA_level3.zip	Identification of Prognosis-Associated Genes Related to Hepatocellular Carcinoma Senescence
scRNA-seq	GSE149614	Human	9 HCC;8 HCC-Adjacent-Normal	https://www.ncbi.nlm.nih.gov/geo/download/?acc=GSE149614&format=file&file=GSE149614%5FHCC%2EscRNAseq%2ES71915%2Ecount%2Etxt%2Egz	Analyzing the interaction between HSS and cells at the single-cell level
	GSE156625	Human	23 HCC;6 HCC-Adjacent-Normal	https://www.ncbi.nlm.nih.gov/geo/download/?acc=GSE156625&format=file&file=GSE156625%5FHCCmatrix%2Emtx%2Egz	Analyzing the interaction between HSS and cells at the single-cell level

## Sheet: Supplementary Table S2
cellular senescence marker
TGFB1
TGFB2
TGFB3
TGFBR1
TGFBR2
SMAD2
SMAD3
CDKN2B
CDK4
CDK6
CCND1
CCND2
CCND3
RB1
RBL1
RBL2
E2F1
E2F2
E2F3
E2F4
E2F5
PIK3CA
PIK3CD
PIK3CB
PIK3R1
PIK3R2
PIK3R3
FOXO1
FOXO3
CDKN1A
CDK2
CCNE1
CCNE2
HLA-A
HLA-B
HLA-C
HLA-F
HLA-G
HLA-E
KIR2DL4
KRAS
NRAS
RRAS
RRAS2
MRAS
HRAS
AKT1
AKT2
AKT3
TSC1
TSC2
RHEB
MTOR
PTEN
SIRT1
CCNA2
CCNA1
MYBL2
LIN9
LIN37
LIN52
LIN54
RBBP4
FOXM1
MYC
CDKN2A
MDM2
TP53
RASSF5
BTRC
FBXW11
HIPK3
HIPK1
HIPK2
HIPK4
PPP1CA
PPP1CB
PPP1CC
RAF1
MAP2K1
MAP2K2
MAPK1
MAPK3
ETS1
MAP2K3
MAP2K6
MAPK11
MAPK12
MAPK13
MAPK14
GADD45A
GADD45B
GADD45G
CDK1
CCNB1
CCNB2
CCNB3
MRE11
RAD50
NBN
ATM
CHEK2
RAD9A
RAD9B
RAD1
HUS1
ATR
CHEK1
CDC25A
SQSTM1
GATA4
TRAF3IP2
NFKB1
RELA
IL1A
IL6
CXCL8
IGFBP3
SERPINE1
EIF4EBP1
MAPKAPK2
ZFP36L1
ZFP36L2
CACNA1D
TRPV4
TRPM7
CAPN1
CAPN2
CALML3
CALM2
CALM3
CALM1
CALML6
CALML5
CALML4
PPP3CA
PPP3CB
PPP3CC
PPP3R1
PPP3R2
NFATC1
NFATC2
NFATC3
NFATC4
ITPR1
ITPR2
ITPR3
SLC25A4
SLC25A5
SLC25A6
SLC25A31
PPID
VDAC1
VDAC2
VDAC3
MCU
ABI3
ABL1
ARG2
B2M
BCL6
BMAL1
BMPR1A
BRCA2
CALR
CDKN1B
CGAS
CITED2
COMP
DNAJA3
ECRG4
EEF1E1
FBXO4
FBXO5
FZR1
H2AX
HLA.G
HMGA1
HMGA2
ID2
IGF1R
ING2
KAT5
KAT6A
LMNA
MAGEA2
MAGEA2B
MAP2K4
MAP2K7
MAP3K3
MAP3K5
MAPK10
MAPK8
MAPK9
MAPKAPK5
MIF
MIR10A
MIR146A
MIR17
MIR188
MIR20B
MIR217
MIR22
MIR34A
MIR543
MIR590
MNT
MORC3
NEK4
NEK6
NPM1
NSMCE2
NUAK1
NUP62
OPA1
PAWR
PLA2R1
PLK2
PML
PNPT1
PRELP
PRKCD
PRMT6
RSL1D1
SIRT6
SMC5
SMC6
SPI1
SRF
TBX2
TBX3
TERC
TERF2
TERT
TOP2B
TP63
TWIST1
ULK3
VASH1
WNT1
WNT16
WRN
YBX1
YPEL3
ZKSCAN3
ZMIZ1
ZMPSTE24
ZNF277
AAK1
ABCB1
ABCC6
ABI3BP
ACER2
ACKR1
ACLY
ADCK5
AGO2
AGR2
AGT
AHR
AKAP4
AKR1B1
AKT1S1
AKTIP
ALDH2
ALDOA
ALKBH3
ALOX15B
ANAPC1
ANLN
ANXA5
APEX1
AR
ARF1
ARID1A
ARID1B
ARID3A
ARID4B
ARPC1B
ARRB1
ASAH1
ASF1A
ASPH
ASXL2
ATF3
ATF6
ATF7IP
ATG10
ATG12
ATG16L1
ATG4D
ATG5
ATG7
ATP6V0A2
ATP6V0C
ATRAID
ATRX
ATXN10
AURKA
AURKB
AXL
BAG3
BAP1
BAZ1A
BCL11B
BCL2
BCL2L1
BCL2L2
BCL3
BCLAF1
BECN1
BHLHE40
BIN1
BIRC5
BLK
BLVRA
BMI1
BMP4
BMPR2
BMS1
BNIP3L
BRAF
BRCA1
BRD4
BRD7
BRIP1
BTG1
BTG2
BTG3
BUB1
BUB1B
CAPNS1
CARF
CARM1
CASP2
CAV1
CAVIN1
CBS
CBX5
CBX7
CBX8
CCL2
CCN2
CCN6
CD28
CD34
CD40LG
CD82
CDC45
CDC6
CDC7
CDCA2
CDCA4
CDH1
CDK18
CDK2AP1
CDK5
CDK5R1
CDKN1C
CDKN2AIP
CEACAM1
CEBPB
CEBPG
CENPA
CHAF1B
CHD5
CHUK
CIP2A
CIT
CKAP2
CKB
CLCA2
CLPP
CLSPN
CLU
CNOT6
CNOT6L
COX5B
CPEB1
CPT1C
CREG1
CRISPLD2
CSNK1A1
CSNK2A1
CTH
CTNNAL1
CTNNB1
CTSB
CTSD
CUL4B
CUX1
CXCL1
CXCR2
CYB5R3
CYBB
CYP26A1
DAO
DDAH2
DDB1
DDB2
DDIT4
DEK
DEPTOR
DGCR8
DHCR24
DHRS2
DHX9
DICER1
DIDO1
DIRAS3
DKC1
DLC1
DMTF1
DNMT1
DNMT3A
DNMT3B
DOT1L
DPP4
DPY30
DTL
DUSP1
DUSP16
DUSP21
DUSP3
DUSP6
DYRK1A
E2F7
ECT2
EGFR
EGLN1
EGR2
EHF
EHMT2
EID3
EIF2AK2
EIF2AK3
EIF4E
EIF4G2
ELAVL1
ELOA
ENDOG
ENG
ENO1
ENTPD7
EP300
EPAS1
EPHA3
EPHA5
EPOR
ERBB2
ERCC1
ERRFI1
ERVW-1
ESPL1
ESR1
ESRRB
ETS2
ETV6
EWSR1
EZH2
FANCD2
FASN
FASTK
FBXO22
FBXO31
FDPS
FERMT1
FERMT2
FGF21
FGFR1
FGFR2
FGFR3
FIS1
FLT1
FNTB
FOS
FOXA1
FOXD1
FOXO4
FOXP1
FOXP3
FOXQ1
FSCN1
FXN
FXR1
G6PD
GAPDH
GDF15
GEMIN2
GGCT
GJA1
GKN1
GLI1
GMNN
GMPS
GNG11
GNMT
GPC3
GRIK2
GRK4
GRK6
GRN
GRPR
GRSF1
GSK3A
GSK3B
GTSE1
HAS1
HAUS4
HBP1
HDAC1
HDAC2
HDAC3
HDAC4
HDAC7
HELLS
HEPACAM
HIF1A
HIRA
HIVEP1
HJURP
HK3
HMGB1
HMGB2
HMGB3
HMGCR
HNRNPA1
HNRNPA3
HNRNPAB
HNRNPC
HNRNPD
HOPX
HOXA9
HS2ST1
HSF1
HSP90AA1
HSP90AB1
HSPA1A
HSPA2
HSPA5
HSPA9
HSPB1
HTRA1
HYOU1
ID1
IFI16
IFNG
IGFBP1
IGFBP5
IGFBP7
IKBKG
IL1R1
IL1RN
IL24
ILF3
ILK
IMMT
INCENP
ING1
ING5
INPP4B
IRAK4
IRF1
IRF3
IRF5
IRF7
ITGB3
ITGB4
ITPK1
ITPKB
ITSN2
JAK2
JPT1
JUN
JUNB
KCNA1
KCNJ12
KDM1A
KDM2B
KDM4A
KDM4C
KDM5B
KDM6B
KDR
KEAP1
KIF11
KIF20A
KIF2C
KIFC1
KL
KLF4
KNDC1
KRT19
KSR2
LAMP2
LATS1
LATS2
LAYN
LBR
LCN2
LEO1
LGALS3
LIMA1
LIMK1
LMNB1
LNCTAM34A
LOX
LOXL2
LPAR1
LPAR3
LRRK2
LY6D
MAD1L1
MAD2L1
MAEL
MAF
MAGOHB
MAP3K14
MAP3K6
MAP3K7
MAP4K1
MARCHF5
MARCKS
MAST1
MATK
MAVS
MCAM
MCL1
MCM3AP
MCM7
MCRS1
MDC1
MDH1
MDK
MDP1
ME1
ME2
MECP2
MED12
MEF2A
MEIS2
MEN1
MEOX1
MET
METTL14
MINK1
MITF
MKRN1
MME
MMP7
MMP9
MNX1
MOB3A
MORF4L1
MOS
MRTFA
MRTFB
MSN
MST1
MT1G
MTDH
MTHFD2
MUC4
MUS81
MVK
MVP
MXD4
MYBBP1A
MYCN
MYD88
MYLK
NACC1
NADK
NAMPT
NANOG
NBR1
NCAPG2
NCAPH2
NDRG1
NDST2
NEDD4
NEK1
NEK2
NEK9
NF1
NF2
NFE2L2
NFKB2
NFKBIA
NHEJ1
NINJ1
NIPA2
NLK
NLRX1
NOLC1
NOTCH1
NOTCH3
NOX1
NOX4
NQO1
NR1H2
NR2E1
NRF1
NRSN2
NSUN2
NTN4
NUAK2
NUDT5
NUTF2
OGG1
OGT
ORAI1
ORC1
OTX2
OXTR
P2RY14
P3H1
PAK2
PAK4
PAPSS2
PARK7
PARP1
PATZ1
PAX8
PBRM1
PCGF2
PDCD10
PDCD11
PDCD4
PDGFB
PDIK1L
PDPK1
PDZD2
PEA15
PEBP1
PELP1
PES1
PEX19
PGR
PHB
PHB2
PHGDH
PI4KB
PIK3C2A
PIK3R5
PIM1
PIN1
PINK1
PINX1
PIR
PITX1
PLA2G2A
PLD2
PLK1
PMVK
PON1
POT1
POU3F1
POU5F1
PPARG
PPARGC1A
PPIB
PPM1B
PPM1D
PPP1R13B
PPP2R1A
PPP2R5A
PRKAA2
PRKCH
PRKD1
PRKD2
PRKDC
PRKN
PRMT1
PRODH
PROX1
PRPF19
PSMA2
PSMA5
PSMB1
PSMB5
PSMD14
PTGS2
PTK2
PTPN1
PTPN6
PTTG1
PURB
PYGL
RACGAP1
RACK1
RAD21
RAD23B
RAD51C
RAN
RANBP9
RAP1GAP
RAPGEF4
RARB
RASSF1
RASSF4
RBM38
RBM39
RBP1
RBP2
RBPJ
RBX1
RCC1
RECK
RECQL4
RELB
RHOA
RNASEH2A
RNASEH2B
RNASEL
ROMO1
RPL11
RPS14
RPS6KB1
RPS9
RPTOR
RRAD
RRM1
RRM2
RRM2B
RRP8
RTN4
RUNX1
RUVBL2
S100A6
SALL1
SAMHD1
SAT2
SDC1
SELENBP1
SELENOH
SENP1
SENP7
SERPINB2
SETD1A
SFN
SFRP1
SGK1
SIAH1
SIK1
SIN3B
SIRT2
SIRT3
SIRT7
SIX1
SIX6
SKP2
SLC13A3
SLC16A7
SLC31A2
SLC52A1
SLC5A2
SMAD1
SMAD5
SMAD6
SMARCA2
SMARCA4
SMARCB1
SMARCD1
SMC1A
SMC2
SMG1
SMURF2
SNAI1
SOCS1
SOD1
SOD2
SORBS2
SOX1
SOX2
SOX4
SOX5
SP1
SPAG9
SPARC
SPHK1
SPIN1
SPOP
SRC
SREBF1
SRSF1
SRSF2
SRSF3
SSX2
STAG2
STAT1
STAT3
STAT5A
STAT5B
STAT6
STIM1
STK32C
STK4
STK40
STN1
STUB1
SUMO2
SUMO3
SUPT5H
SUV39H1
SUZ12
SYK
SYT1
SYT7
TACC3
TAGLN
TBK1
TBPL1
TEAD1
TEAD4
TFDP1
TFG
TGFB1I1
TGFBI
THRB
TIGAR
TIMELESS
TLR10
TLR2
TLR3
TLR4
TLR8
TMEM9B
TNFSF13
TNFSF15
TOM1
TOP1
TOP3A
TOPBP1
TP53BP1
TP53BP2
TP53I3
TP53INP1
TPP1
TPR
TPX2
TRA2B
TRDMT1
TRIM28
TRPM8
TRRAP
TSC22D1
TTK
TWIST2
TXN
TXNIP
TYK2
TYMS
UBE2C
UBE2I
UBE2N
UBE2V1
UBE2V2
UBE3A
UBTD1
UHRF1
USP1
USP28
UTP6
VCAN
VDR
VEGFA
VENTX
WEE1
WIF1
WIPI1
WNT2
WNT5A
WNT7B
WSB1
WT1
WWP1
XAF1
XIAP
XPC
XPO1
YAP1
YEATS4
YWHAB
YWHAZ
YY1
ZCCHC10
ZDHHC3
ZEB1
ZFP36
ZFX
ZMAT3
ZMYND11
ZNF148
ZNF207
ZNF217

## Sheet: Supplementary Table S3
cell proliferation gene set
AURKA
BUB1
CCNB1
CCND1
CCNE1
DEK
E2F1
FEN1
FOXM1
H2AFZ
HMGB2
MCM2
MCM3
MCM4
MCM5
MCM6
MKI67
MYBL2
PCNA
PLK1
TOP2A
TYMS
ZWINT

## Sheet: Supplementary Table S4
Gene Symbol	Primers
IL2RA-F	CAAGCGAGCCTTCCAGATTT
IL2RA-R	TCGCTCTCTGATGGGACTGA
TNFRSF9-F	ACTGCCCAGCTGGTACATTC
TNFRSF9-R	AATCGGCAGCTACAGCCATC
Gapdh-F	TAGGCGCTCACTGTTCTCTC
Gapdh-R	GCATGGACTGTGGTCATGAGT
